# Supplementary material for: Evaluating the appropriateness and safety of generative AI in delivering lifestyle guidance for atrial fibrillation patients
Source: Sci Rep. 2025 Dec 29;16:3961. doi: 10.1038/s41598-025-34079-z (PMC12855944; doi:10.1038/s41598-025-34079-z)
Supplement: Supplementary file 3 — Supplementary Information 3. [file 41598_2025_34079_MOESM3_ESM.xlsx]

## Sheet: Sheet1
question	DB GPT	PubMed GPT	GPT-4o	electrophysiologist's answer
Is exercise good?	Exercise can be beneficial for patients with atrial fibrillation. The CARDIO-FIT study showed that patients with the highest baseline Cardiorespiratory Fitness were almost 3 times more likely to maintain arrhythmia freedom. Moreover, patients who increased their Cardiorespiratory Fitness throughout the follow-up were more than 2 times more likely to maintain a sinus rhythm. Additional studies, su…	Exercise generally has many benefits for cardiovascular health and overall well-being, reducing the risk of coronary artery disease, myocardial infarction, some malignancies, and dementia, and promoting longevity of life. Regular exercise has been shown to significantly reduce cardiovascular morbidity and mortality. Moderate-to-vigorous lifestyle activity and/or structured exercise can also help …	Patients with atrial fibrillation are encouraged to engage in moderate exercise under the supervision of a physician. Exercise improves blood flow to the heart and helps maintain overall health. However, the type and intensity of exercise depends on the medical condition and physical fitness. Gentle exercise such as walking, swimming, or yoga is recommended, as strenuous exercise may put extra st…	If your arrhythmia is stable, exercise is generally safe. However, during episodes of atrial fibrillation, avoid strenuous exercise. Light exercise that does not cause shortness of breath is acceptable.
How much exercise is recommended? Maybe a walk for 30 minutes to an hour or so.	For patients with atrial fibrillation, a minimum exercise threshold of 360–720 MET-minutes/week, which corresponds to 60–120 minutes of moderate to vigorous intensity exercise per week, has been recommended. This could mean a walk for 30 minutes to an hour or so, depending on the intensity. Importantly, the exercise program can be personalized to include various exercises based on the frequency o…	The optimal duration and intensity of exercise for patients with atrial fibrillation (AF) seem to vary. Moderate physical activity has been associated with a reduced risk of AF. However, high-intensity endurance exercise, such as that performed by marathon runners, appears to increase the risk of AF. The study suggests that when physicians offer exercise recommendations to AF patients, they shoul…	When a patient with atrial fibrillation exercises, it is important to first consider your condition and medical condition. Instead of building up muscle mass and increasing the amount of exercise, try to start with light exercise and continue to do as much exercise as you can perform without restrictions due to your medical condition. Specifically, starting with a walk is a good approach. Startin…	Walking or similar light exercises for 30–60 minutes per session are recommended. Aim for a total of approximately 150 minutes per week.
Is it safe to exercise when I have atrial fibrillation?	During periods of atrial fibrillation, patients can match their workloads to those trained at during periods of sinus rhythm, aided with the Borg ratings of perceived exertion 6 to 20 scale. However, exercise should be stopped immediately if you feel unwell. This approach was confirmed in a single-center, randomized controlled trial of 12 weeks of aerobic interval training vs usual medical care. …	Based on the abstracts provided, exercise appears to be generally safe for patients with atrial fibrillation, although the specific benefits and risks may vary depending on individual circumstances.The study found that patients with chronic heart failure and atrial fibrillation did not show a differential response to exercise training in terms of clinical outcomes or changes in exercise capacity.…	Exercise is important for health, and some patients with atrial fibrillation may tolerate moderate exercise. However, the degree and type of exercise will vary greatly depending on the individual's medical condition, medical history, and general health. Exercise, especially strenuous exercise at the onset of atrial fibrillation, can increase the heart rate, which can further strain the heart and …	Intense exercise may cause your heart rate to rise significantly, but moderate exercise is possible. If you experience shortness of breath, take a break without pushing yourself.
Are sports and other high-impact exercises acceptable?	While the texts provided offer information on the benefits of moderate exercise and physical activity for patients with atrial fibrillation, it doesn't provide enough specific information regarding engagement in sports and other high-intensity exercises for these patients. However, given the evidence found in these texts, it is advisable that individuals with atrial fibrillation engage in moderat…	High-intensity or vigorous physical activity, such as sports, has been associated with both positive and negative impacts on atrial fibrillation (AF). On the positive side, moderate physical activity has been shown to reduce the risk of AF in both men and women. Furthermore, high-intensity interval training (HIIT) has been found to be as effective as traditional cardiovascular rehabilitation in i…	Patients with atrial fibrillation should exercise with caution. Mild to moderate exercise is usually considered effective and safe, while high-intensity exercise may increase risk. Therefore, it is important that patients create an appropriate exercise plan under the guidance of their physician. Before beginning exercise, it is important to consult with a physician to determine the appropriate ty…	During atrial fibrillation, we recommend taking breaks if you experience shortness of breath.
Can I play golf (early morning, mid-summer, mid-winter)?	The document does not provide specific information about playing golf for patients with atrial fibrillation. However, considering the general benefits of exercise for such patients mentioned in the text, it can be inferred that playing golf might be beneficial since it involves physical activity. However, any form of exercise should be undertaken as per the comfort and physical capability of the …	The abstracts provided do not specifically mention golf or the impact of weather conditions such as early morning, summer, or winter on atrial fibrillation and physical activity. Therefore, based on the information given in the abstracts, it is not possible to answer the question about whether golf can be played in the early morning, in the middle of summer, or in the middle of winter.	Patients with atrial fibrillation can generally continue to play golf if they take appropriate precautions under medical supervision. However, there are some precautions that should be taken, including the following Early morning: It is important to warm up and stretch sufficiently in the early morning, as temperatures may be cooler than during the day. It is also important to eat breakfast to ma…	Golf is possible. Take breaks as needed if you experience shortness of breath.
I have a hard time climbing stairs these days. Should I use the escalator or elevator as much as possible?	The study by Bonnesen et al. suggests that maintaining physical activity may actually reduce the risk of AF onset. They found that a single-hour decrease in a person's average daily physical activity increases the odds of AF onset the next day by 24%. Additionally, participants who maintained high levels of physical activity experienced some degree of protection from AF, despite transient reducti…	According to the research studies you provided, frequent stair climbing may actually be beneficial for your health. The study found that frequent stair climbing was associated with a reduced risk of atrial fibrillation. Similarly, the study showed that frequent stair climbing was associated with a lower incidence of atherosclerotic cardiovascular disease. Therefore, if you are finding it difficul…	Symptoms of atrial fibrillation vary from person to person, but shortness of breath and fatigue are common. These symptoms may be especially apparent with stair climbing, which requires physical effort. The use of escalators and elevators can be an effective means of alleviating shortness of breath and fatigue, as they are certainly less physically demanding than stairs. However, too much relianc…	Moderate exercise is good for the heart, so climbing stairs is not a problem. Take breaks as needed if you experience shortness of breath. You may use escalators or elevators.
I walk for about 30 minutes (once every 3 days), is this enough?	According to the text, to achieve significant benefits, a greater frequency and duration of exercise is recommended. A minimum exercise threshold of 360–720 MET-minutes/week, corresponding to 60–120 minutes of exercise per week at moderate-to-vigorous intensity, is suggested for patients with atrial fibrillation. This suggests that moderate or vigorous exercise for more than 30 minutes at least o…	Yes, your current level of physical activity should be beneficial. Moderate physical activity, such as your 30-minute walks, has been associated with a reduced risk of Atrial Fibrillation (AF). The study also suggests that physical activity at the recommended level (500-1000 metabolic equivalent task [MET] minutes/week) is associated with a 12% decreased AF risk. However, exceeding the key target…	Exercise is generally considered to be good for heart health, and moderate exercise is recommended for patients with atrial fibrillation. Therefore, walking for about 30 minutes (several times a week) is an appropriate intensity of exercise. However, whether this level of exercise is appropriate for the individual's health situation requires consideration of the patient's specific health status a…	If possible, aim for a total of about 150 minutes of exercise per week. If you lack stamina, start with less and gradually increase the amount.
Is it necessary to refrain from weekend cycling (10-20 km) or mountain climbing?	The provided text does not directly address whether patients with atrial fibrillation should refrain from weekend cycling or mountain climbing. However, it does indicate that physical activity can lower the risk of AF and improve outcomes for those with AF. It is advisable that patients with AF engage in 60-120 minutes of moderate-to-vigorous exercise per week, and it implies that more intensive …	Based on the provided abstracts, there is no clear indication that moderate physical activities such as weekend cycling (10-20km) or hiking should be avoided. In fact, studies suggest that moderate physical activity can have a protective effect against atrial fibrillation (AF). However, it's important to note that the relationship between exercise and AF appears to be complex and influenced by th…	We strongly recommend that you consult your physician first, as it depends on your health and the extent of your medical condition. The condition of atrial fibrillation varies from person to person and cannot be determined in general, as it depends on the individual's health, ability to exercise, and the extent of the medical condition. However, moderate exercise is usually good for the preventio…	There is no need to refrain from exercise. Take breaks as needed if you experience shortness of breath. Avoid exercise if you have heart failure or are feeling unwell.
When golfing, should I ride in a cart as much as possible and take some time to rest during the round?	The text does not provide specific information on whether patients with atrial fibrillation should ride in a cart when golfing or rest during the round. However, it does suggest that moderate-to-vigorous physical activity can be beneficial for AF patients, reducing the risk of heart failure, stroke, and improving quality of life. Therefore, some level of physical activity, such as golfing, may be…	I'm sorry, but the question and the abstracts to be summarized are not provided in the prompt. Please provide the necessary information so I can assist you better.	Yes, it is certainly better. Proper physical exertion and rest are important for patients with atrial fibrillation. Using a cart when golfing helps prevent undue stress on the heart while maintaining a moderate amount of exercise. Taking breaks during a round of golf can also give the body the recovery time it needs. However, depending on the patient's medical condition and physical condition, it…	There is no need to take breaks if you are not feeling tired, but take breaks as needed if you lack physical strength.
I go to a sports club, but can I learn to swim?	The document does not provide information on whether patients with atrial fibrillation can learn to swim.	Apologies for the confusion, but the question is asking about personal ability to swim, which cannot be answered based on the provided abstracts. The abstracts are expected to provide information about the relationship between atrial fibrillation, physical activity, and swimming, not about individual swimming capabilities.	Patients with atrial fibrillation usually have few restrictions in most aspects of their lives if they are properly managed and treated and if they follow their doctor's instructions and advice. However, always consult with a specialist before beginning strenuous exercise, such as swimming. An elevated heart rate may worsen atrial fibrillation. For safety reasons, it is also recommended that swim…	We do not recommend sudden high-intensity exercise, but swimming is possible if you start with moderate exercise and gradually increase the intensity.
Should I refrain from skiing or snowboarding while taking the medication?	The document does not provide specific information on whether patients with atrial fibrillation should refrain from skiing and snowboarding while taking medication.	Apologies for the confusion, but the abstracts were not provided in the prompt. Please provide the abstracts so I can summarize them and answer your question.	Patients with atrial fibrillation can enjoy skiing and snowboarding if they are properly treated and supervised by a physician. The key is to make sure that atrial fibrillation treatment is progressing appropriately and that physical activity does not exacerbate symptoms. However, skiing and snowboarding carry risks such as injury from falls, fluctuations in oxygen levels due to altitude, and phy…	If you are taking medication for stroke prevention, it is important to be aware that injuries can increase the risk of bleeding, including cerebral hemorrhage. While skiing and snowboarding are not prohibited, we do not recommend high-risk sports.
I do a little exercise, but do I need to do it every day?	While the text does not provide a specific frequency for exercise, it does suggest the benefits of regular physical activity for patients with atrial fibrillation. For instance, in a cohort study of 66,692 participants with newly diagnosed AF, undertaking more than 30 minutes of moderate or over 20 minutes of vigorous exercise at least once per week significantly decreased the risk of heart failu…	The abstracts do not provide a definitive answer to whether daily exercise is necessary. However, they do suggest that regular physical activity can be beneficial for reducing the risk of atrial fibrillation. More intensive exercise, particularly endurance exercise, may paradoxically increase the risk of atrial fibrillation. Therefore, while regular exercise is beneficial, the intensity and frequ…	Maintaining a moderate level of physical activity is very important for patients with atrial fibrillation. That does not necessarily mean that one must exercise “every day,” but regular moderate activity can help reduce the risk of cardiovascular disease. On the other hand, the type and intensity of exercise depends on your medical condition and overall health, so it is recommended that you discu…	It does not need to be done every day. Aim to gradually increase the amount of exercise you do each day, aiming for 30–60 minutes of moderate-intensity exercise.
I am doing marine sports (snorkeling, etc.) in the ocean in the morning. Should I refrain from doing so?	The text provided doesn't give specific information about the implications of patients with atrial fibrillation doing marine sports in the sea in the morning. It is recommended they consult their healthcare provider for personalized advice.	I'm sorry, but without the provided abstracts, I cannot provide a specific answer to your question. Please provide the abstracts for me to analyze.	Patients with atrial fibrillation should avoid unanticipated and excessive physical stress because of the irregular heart rhythms and possible blockage of blood flow. Marine sports such as snorkeling can sometimes be physically and mentally stressful and can exacerbate atrial fibrillation symptoms. It also makes it difficult to receive prompt medical care in the event of a special emergency (e.g.…	If you do not experience shortness of breath, it should be okay to continue. However, if you experience more severe shortness of breath than usual, take a break, and if it is severe, please consult a doctor.
I always drink one 500ml highball, is that ok?	The text suggests that chronic alcohol consumption is associated with increased risks such as hypertension, obesity, and OSA which might further lead to atrial fibrillation. In particular, the research indicates that consuming more than seven standard drinks per week was associated with an increased risk of developing atrial fibrillation. This risk can further vary with the type of beverage consu…	The research studies indicate that alcohol consumption, even in moderate amounts, can have detrimental effects on heart health, particularly in relation to atrial fibrillation. The study [1] suggests that the maximum potential benefit occurs at 0.5 to one standard drinks (7-14 g pure ethanol) per day for women and one to two standard drinks (14-28 g ethanol) per day for men. However, the risk of …	For patients with atrial fibrillation, alcohol is said to be safe as long as it is consumed moderately. However, whether 500 ml of a single-serve highball is an acceptable amount depends on the type and concentration of alcohol and the individual's constitution. Alcohol can increase blood pressure, which may increase the risk of atrial fibrillation. Alcohol may also interact with some anticoagula…	As long as you do not drink excessively, there should be no problem in principle. However, if you experience frequent episodes of atrial fibrillation after drinking, it may be better to refrain from drinking. Please note that alcohol is also a form of fluid, so please follow your doctor's instructions regarding fluid intake.
I drink alcohol (3 x 350 ml beer) almost every night. Is there any relationship between the amount of alcohol I drink and atrial fibrillation? How much is it safe to drink?	Chronic alcohol consumption is associated with atrial fibrillation (AF). For high alcohol consumption, there is an increased risk of AF, with a hazard ratio (HR) of 1.34. Similarly, for moderate intake, the risk of AF was increased for males. In terms of quantity, compared with current drinkers of less than 1 drink per week, the relative risk (RR) of AF increased with the number of drinks per wee…	Yes, there is a relationship between alcohol consumption and atrial fibrillation (AF). Studies have shown that heavy alcohol consumption is associated with a higher risk of AF. Even moderate alcohol consumption has been found to increase the risk of AF, with the risk increasing in a curvilinear manner. In terms of safe drinking limits, it's difficult to provide a definitive answer as studies have…	There is a link between atrial fibrillation and alcohol consumption. Studies have shown that excessive alcohol consumption increases the risk of atrial fibrillation. Alcohol also dilates blood vessels and increases blood pressure, which can lead to the development of atrial fibrillation. The amount the patient is currently drinking (3 x 350 ml beers) is generally considered excessive alcohol cons…	As long as you do not drink excessively, it is generally not a problem. However, if you experience frequent episodes of atrial fibrillation after drinking, it may be triggered by the autonomic nervous system, so it may be better to refrain from drinking.
How much alcohol can I drink	The amount of alcohol that can be consumed by a patient with atrial fibrillation may vary, but it's generally considered that high and moderate consumption increase the risk of AF. Specifically, it was found that those with high alcohol consumption had increased risk of AF (HR 1.34, 95% CI 1.20 to 1.49, p<0.001). The risk of AF was increased for males, but not females, with moderate alcohol intak…	The amount of alcohol that can be safely consumed varies depending on several factors, including the individual's health status, drinking patterns, and genetic factors. Research suggests that the average volume of alcohol consumption is related to an increased risk for several major chronic diseases, including various types of cancer, depression, epilepsy, hypertensive disease, stroke, and liver …	For patients with atrial fibrillation, alcohol is not necessarily banned completely, but moderate consumption is important. Excessive drinking can exacerbate atrial fibrillation symptoms. Specifically, the general guideline is no more than two drinks per day for men and no more than one drink per day for women. However, this is a general guideline, and depending on individual circumstances, it ma…	Moderate drinking that does not damage the liver is not a problem. Moderate drinking refers to less than 20g of alcohol (equivalent to 0.5 bottles of beer or 0.5 cups of sake), but there are individual differences, so please be careful.
Should I not drink alcohol?	Considering the information provided, it would be advisable for patients with atrial fibrillation to limit or even avoid the consumption of alcohol. Chronic alcohol consumption is strongly correlated with hypertension, obesity and OSA, conditions which can exacerbate atrial fibrillation. Furthermore, alcohol has been noted to trigger and sustain atrial fibrillation through atrial remodeling and a…	Research suggests that both acute and chronic alcohol consumption can increase the risk of atrial fibrillation (AF), a common type of heart arrhythmia. Even moderate alcohol consumption has been associated with an increased risk of AF. Studies have shown that alcohol abstinence or reduction in heavy drinkers can lower the risk of AF. However, some studies suggest that light to moderate alcohol co…	While there is nothing necessarily wrong with moderate consumption of alcohol by patients with atrial fibrillation, alcohol is known to increase the risk of atrial fibrillation. Binge drinking,” in which large amounts of alcohol are consumed at once, should be specifically avoided. Alcohol may also react with some medications and diminish their effects. Therefore, if you drink alcohol as an atria…	Moderate drinking is acceptable. Moderate drinking refers to less than 20 grams of alcohol (equivalent to half a medium bottle of beer or half a cup of sake), but individual differences exist, so please exercise caution.
What are the signs of severe symptoms in daily life?	The document does not provide information on the signs patients with atrial fibrillation show in their daily life as their symptoms become more severe.	The symptoms of atrial fibrillation (AF) can significantly affect a patient's daily life. As symptoms worsen, patients may experience a decrease in their quality of life (QoL), which can manifest in various ways. According to [7], factors such as female sex, younger age, new onset AF, higher heart rate, obstructive sleep apnea, symptomatic heart failure, chronic obstructive pulmonary disease, and…	As symptoms of atrial fibrillation become more severe, the following signs may appear: 1. Dyspnea: You may feel breathless during daily activities, especially during exercise. Or you may find it difficult to breathe when lying down; 2. Fatigue: You may feel very tired just doing normal activities or find it difficult to continue with daily activities; 3. Heartbeat feels irregular: You may feel a …	If symptoms such as shortness of breath or swelling appear, it may indicate heart failure.
How soon can you live a normal life?	The document does not provide information on how soon a patient with atrial fibrillation can lead a normal life.	As a scholar, I'm sorry but I can't provide an answer to your question because you didn't provide any abstracts for me to refer to. Please provide the relevant abstracts so I can assist you better.	Atrial fibrillation is a chronic condition, and with proper treatment and management, patients can lead nearly normal lives in the long term. However, atrial fibrillation can progress slowly, requiring regular medical checkups and drug therapy, and lifestyle modifications for risk factors (e.g., hypertension, diabetes, obesity) are recommended. Additionally, atrial fibrillation increases the risk…	Atrial fibrillation is generally a disease that progresses gradually. If catheter treatment is successful, it can stabilize the arrhythmia.Symptoms can be controlled to some extent with medication, so if medication is well-managed, it is possible to lead a normal life.
What behaviors may trigger a reccurence?	Certain behaviours by patients with atrilateral fibrillation (AF) can trigger recurrence. These include an unhealthy lifestyle and poorly regulated risk factors. For example, obesity is closely linked with recurrence and persistence of AF. Moreover, weight fluctuations can also modulate AF risk and persistence. Likewise, lifestyle factors such as lack of sleep or short sleep duration can lead to …	Several behavioral triggers can potentially lead to relapse in individuals with substance use disorders. Exposure to drugs themselves, drug-associated environmental stimuli, and stress can trigger drug-seeking behavior and potentially lead to relapse. For example, small "priming" doses of drug, stress, or drug-associated cues and locations can trigger cocaine seeking after a period of abstinence.…	Behaviors that increase the likelihood of recurrent atrial fibrillation (AF) include: 1. Excessive alcohol consumption: Alcohol is known to have a negative cardiovascular impact, especially in large quantities, and increases the risk of AF. 2. Stress: High stress levels or prolonged stress can place a strain on the cardiovascular system and increase the risk of AF. 3. failure to apply adequate ph…	Improving lifestyle habits such as hypertension, diabetes, sleep apnea syndrome, smoking, and alcohol consumption may help prevent recurrence.
Is stress (anxiety, worry) bad?	Research shows that psychological stress may increase the risk of atrial fibrillation (AF). Certain studies have also indicated that AF patients often report anxiety and depression, demonstrating a potential link between psychological stressors and the exacerbation of AF. Additional research is needed to better understand the relationship between AF and psychological stress. However, it is clear …	Research suggests that stress, including anxiety and worry, may be associated with an increased risk of cardiovascular diseases, including atrial fibrillation (AF). However, the exact relationship and whether the association is causal remains unclear. Anxiety has been found to be associated with increased odds of AF after cardiac surgery. Moreover, patients diagnosed with AF have been reported to…	Yes, stress is bad for patients with atrial fibrillation. Stress stimulates the autonomic nervous system and can increase blood pressure and heart rate, all of which can trigger an attack of atrial fibrillation. It is important to find ways to manage stress (relaxation techniques, moderate exercise, sleep management, nutritionally balanced diet, etc.). If you have any concerns, we recommend that …	Stress is not advisable, as it may trigger episodes or increase the risk of recurrence.
Is there anything I should pay attention to when driving?	The text does not provide information on whether patients with atrial fibrillation need to be careful when driving.	I'm sorry, but I can't provide the information you're looking for because you didn't provide any abstracts from your PubMed search. Please provide the abstracts so I can give you a detailed answer.	Atrial fibrillation can lead to complications from blood clots, such as stroke and atrial embolism. Therefore, the following points should be noted:1. Medication: It is important to take the medication prescribed to control atrial fibrillation correctly and regularly. Medication may be needed to regulate the rhythm and anticoagulants to prevent blocked blood vessels. 2. General health care: Maint…	If you experience symptoms such as dizziness during an episode or after it stops, please be cautious. If such symptoms occur, please stop driving immediately.
Can I have sex?	The provided documents do not contain specific information about sexual activity for patients with atrial fibrillation. Please consult a medical professional for personalized advice.	Based on the abstracts provided, sexual activity can be associated with certain difficulties for individuals with heart conditions, including atrial fibrillation. However, the studies do not explicitly advise against sexual activity for these individuals. Instead, they highlight the need for improved information and counseling about sex and relationships for patients. It is recommended to consult…	If you are diagnosed with atrial fibrillation, moderate physical activity, including sex, is generally permitted. However, it depends on your specific health and medical condition. Consultation with your physician is especially important if you experience symptoms such as fatigue or shortness of breath, or if the medications you are using may be affecting your sex life. It is recommended that you…	There is no problem. If you experience shortness of breath, please take breaks as needed.
What do you pay attention to in your daily life other than bathing?	Apart from bathing, patients with atrial fibrillation need to pay attention to several things in their daily lives. The first one is maintaining a healthy diet that is specifically catered to their condition as discussed earlier. This includes appropriate protein intake, salt restriction, fluid control, and possible restriction of potassium and phosphorus as well. This diet should be tailored to …	In daily life, there are several hygiene practices to pay attention to beyond bathing. Oral hygiene is one of the most important aspects, as it can impact not only oral health but also general health. Regular home care, including brushing and flossing, is crucial for controlling most inflammatory periodontal diseases. Using chemotherapeutic agents such as antimicrobial mouthrinse and toothpaste c…	For patients with atrial fibrillation, it is of special importance to note the following: 1. Alcohol consumption: Excessive alcohol consumption increases the risk of developing atrial fibrillation. Smoking: Smoking is another factor that can affect the heart rhythm and is strongly recommended to be stopped. 3. Stress management: Stress can exacerbate atrial fibrillation and stress management tech…	If you experience shortness of breath during strenuous activities such as climbing stairs, please take breaks as needed.
When I have an irregular heartbeat, I feel that I am better if I talk with others, but is it better to rest alone?	The document does not provide information on whether patients with atrial fibrillation feel better if they talk to other people or rest alone when they have an irregular heartbeat.	I'm sorry, but without the specific abstracts from the PubMed search, I cannot provide an accurate answer to your question. Please provide the abstracts for a more detailed response.	Atrial fibrillation is a situation in which the heart's blood flow is weaker than normal as a result of parts of the heart contracting faster or more irregularly than normal. This prevents the heart from pumping blood efficiently throughout the body. High stress in this situation can exacerbate the symptoms. If you find that talking to others relaxes you and reduces your stress, then this is a he…	If you do not feel tired, it is okay to talk with others. If you are not doing anything, you may feel palpitations more easily, but if you have a tendency toward tachycardia, resting may make you feel more comfortable.
Does weight gain have a significant impact?	The text suggests that weight gain can indeed have a significant impact on patients with atrial fibrillation (AF). Obesity is identified as a strong risk factor for AF, associated with its incidence and persistence. Each 5-unit increase in body mass index (BMI) is associated with an increased risk of postoperative AF by 10% and postablation AF by 13%. Additionally, weight fluctuations can modulat…	Yes, weight gain has significant impacts, particularly in relation to atrial fibrillation and other health conditions. The studies show that obesity is a major risk factor for atrial fibrillation and is associated with structural and functional changes in the cardiovascular system. Weight gain and obesity can lead to more persistent forms of atrial fibrillation and poorer outcomes after ablation,…	Yes, weight gain has a significant impact in patients with atrial fibrillation. As weight increases, the burden on the heart increases, which can worsen the symptoms of atrial fibrillation. In addition, obesity increases the risk of developing other health problems, which can have a negative impact on overall health as well as heart problems. Therefore, proper lifestyle modifications, including w…	Obesity increases the risk of atrial fibrillation.
Is a regular rhythm of life necessary?	The goal of treatment in atrial fibrillation (AF) is to maintain a regular sinus rhythm. However, maintaining a regular rhythm may depend on the patient's overall health, the severity of the AF, and the patient's response to treatment. In a study called the CARDIO-FIT, it was shown that patients with the highest cardiorespiratory fitness were almost three times more likely to maintain arrhythmia …	Yes, maintaining a regular lifestyle rhythm is important. The studies all highlight the significance of lifestyle modifications and risk factor management in the prevention and treatment of atrial fibrillation (AF). These modifications include weight loss, increased physical activity, and management of other modifiable risk factors like obesity, physical inactivity, sleep apnea, diabetes mellitus…	Yes, a regular rhythm of life is very important for patients with atrial fibrillation. Ensuring adequate sleep and properly managing stress may reduce symptoms of atrial fibrillation. Additionally, a well-balanced diet and moderate exercise are recommended. These will help maintain overall cardiovascular health and also play a role in reducing the risk of atrial fibrillation. However, the degree …	If possible, maintaining a regular lifestyle is recommended. Lack of sleep and stress can trigger episodes.
When I watch TV, I keep it down to the point where I don't get tired, but is that enough?	The document does not provide information on the effects of activities such as watching TV on patients with atrial fibrillation.	I'm sorry, but the information provided does not include any abstracts from the PubMed search for ("Atrial Fibrillation"[MeSH]) AND ("sedentary behavior"[MeSH]) AND ("visual strain"[MeSH]). Therefore, I cannot provide an answer to your question about the potential effects of watching TV on visual strain. Please provide the relevant abstracts for me to analyze.	Television viewing itself is not a problem for patients with atrial fibrillation. However, prolonged viewing and eye fatigue from the effects of blue light is not good for all. This fatigue can lead to stress and worsen the symptoms of atrial fibrillation. Therefore, it is important to watch enough to avoid stress on the heart and to avoid eye fatigue. Taking regular breaks, adjusting the brightn…	If your eyes become tired and cause stress or interfere with sleep, it is better to avoid them. If watching TV causes stress, it may be okay to watch it.
I smoked cigarettes from age 20 to 40, is this related to atrial fibrillation?	Smoking has been shown to increase certain physiological factors that may contribute to the development of atrial fibrillation (AF). Specifically, the literature suggests that smoking leads to an increase in sympathetic tone, inflammation, thrombus, endothelial dysfunction, atrial fibrosis, and oxidative stress, all of which are potential mechanisms linked with the development of AF. Therefore, i…	Yes, there is a relationship between smoking and atrial fibrillation. The Rotterdam Study found that both current and former smokers had increased risks of atrial fibrillation compared to never smokers. The study "Lifestyle modifications for treatment of atrial fibrillation" also highlights smoking as a risk factor for the development of atrial fibrillation. Moreover, the study "Genetically deter…	Yes, smoking has been shown to increase the risk of atrial fibrillation. Smoking raises blood pressure, causes loss of blood pulse movement, and can lead to fatal heart disease and stroke. If you smoked between the ages of 20 and 40, it may have caused your atrial fibrillation. However, there are numerous causes of atrial fibrillation, and smoking is not the only cause. For example, it can be cau…	There is a possibility that it may have had an effect.
Lately, I wake up two or three times during the night with the urge to urinate even while sleeping, is this a problem?	Frequent urination during sleep, also known as nocturia, can be caused by various factors. While it does not directly indicate danger for patients with atrial fibrillation, it can lead to sleep disruptions which have been associated with an increased risk of atrial fibrillation. If a patient with atrial fibrillation experiences nocturia, it could be important to consult a doctor to assess the sit…	Waking up at night to urinate, commonly called nocturia, is a very common symptom, especially in the elderly. However, it can cause interrupted sleep, leading to fatigue, daytime sleepiness, and decreased quality of life. Nocturia may also increase the risk of nocturnal falls and fractures, especially in the elderly. Nocturia is often associated as part of an overactive bladder, rather than due t…	Frequent urination is not a symptom of atrial fibrillation, but can be caused by some medications for heart disease or other related medical conditions (e.g., hypertension or heart failure). Frequent urination is also often a problem seen in the elderly. However, when there is an increase in nighttime urine output compared to daytime urine output (especially if the patient awakens 2-3 or more tim…	Although these symptoms are not problematic in terms of your condition, if they appeared after the onset of atrial fibrillation, it is possible that changes in heart rate may have had an effect. If you have had such symptoms before, we recommend consulting a urologist.
We would like to know how to choose foods after discharge from the hospital and good seasonings such as low-sodium soy sauce for seasoning.	Yes, it is important for patients with atrial fibrillation to learn about dietary modifications after discharge from the hospital. Here are some general guidelines although individual advice should be obtained from a doctor or nutritionist: 1. Moderate Sodium Intake: Limiting sodium intake to control hypertension and atrial fibrillation is crucial. Low-sodium soy sauce and other such condiments c…	Based on the abstracts provided, there is no specific information about how to choose food ingredients or good seasonings such as low-sodium soy sauce after hospitalization. The studies focus on the importance of nutritional care in hospitals and the need for improved processes and strategies to promote nutrition care culture. They also highlight the need for patient and family awareness of the i…	One important factor for patients with atrial fibrillation to consider regarding diet is to limit salt intake to an appropriate level. A high-salt diet can raise blood pressure, which can strain the heart and exacerbate symptoms of atrial fibrillation. Here are some specific instructions:1. Choose foods: - Plenty of fruits and vegetables: Fresh fruits and vegetables are full of fiber, vitamins, a…	Please reduce your intake of caffeine and salt. Low-salt and caffeine-free foods are recommended.Olive oil is also said to be good.
How much salt? How to eat, etc.	Patients with atrial fibrillation are often advised to limit their salt intake. This is because excessive salt intake can lead to hypertension, a condition that can exacerbate atrial fibrillation. It is advisable to restrict salt in the diet and avoid processed and high-sodium foods. While the exact amount of salt that should be consumed can vary depending on the individual's overall health condi…	I'm sorry, but I can't provide the information you're asking for because the abstracts you mentioned are not provided in your question. Please provide the abstracts so I can help you better.	It is generally recommended that patients with atrial fibrillation limit their salt intake. Specifically, it is recommended that daily intake be no more than 5 g (2000 mg sodium). This is because too much salt can cause high blood pressure, and high blood pressure is a factor that increases the risk of atrial fibrillation. In addition, an imbalance between water and salt can cause the body to ret…	Please reduce your intake of caffeine and salt (6g or less is recommended). Low-salt and caffeine-free products are recommended. Olive oil is also said to be good.
Are there any food precautions you need to take? (Sweet, salty, salty, etc.)	Yes, patients with atrial fibrillation need to be mindful of their diet. They are advised to follow a healthy diet such as the Mediterranean diet, which includes eating a higher amount of fruits, vegetables, grains, fish/seafood, and legumes/nuts, and limiting the consumption of meat and full-fat dairy. It has been noted that a Mediterranean diet with extravirgin olive oil significantly reduced t…	The abstracts do not provide specific information on the need to be cautious about consuming sweet, spicy, or salty foods in relation to atrial fibrillation. However, they do suggest that a Mediterranean diet, which is rich in vegetables, fruits, whole grains, and healthy fats, could be beneficial for individuals with atrial fibrillation. This diet is characterized by moderate consumption of dair…	Yes, patients with atrial fibrillation need to pay special attention to their diet: 1. Salt: A high salt diet can cause high blood pressure, which can be hard on the heart. 2. Caffeine and alcohol: Caffeine and alcohol can speed up the heart rate and should be reduced or avoided. 3. bland foods: High sugar intake can lead to obesity and type 2 diabetes. These conditions increase the risk of atria…	Please reduce your intake of caffeine and salt. Low-salt and caffeine-free products are recommended. Olive oil is also said to be good.
Are there any heart-healthy foods?	Adhering to a Mediterranean diet could be beneficial for heart health among patients with atrial fibrillation. This diet encourages consuming larger amounts of fruits, vegetables, grains, fish/seafood, and legumes/nuts. It also promotes having a higher ratio of unsaturated fats to saturated fats and moderate consumption of alcohol. Reduced consumption of meat and dairy products is ideal, as these…	The study examined the relationship between dietary patterns, including a heart-healthy Mediterranean diet and a plant-based diet, and the risk of developing atrial fibrillation. However, the study found no association between these dietary patterns and the risk of atrial fibrillation. Therefore, based on this study, it cannot be concluded that there are specific heart-healthy foods that can prev…	A healthy diet is very important for patients with atrial fibrillation. In particular, the following foods are considered heart-healthy: 1. Fish: Fish, especially those rich in fatty acids such as salmon and tuna, are considered heart-healthy. These fish are rich in omega-3 fatty acids, which have a positive impact on heart health. 2. fruits and vegetables: Fresh fruits and vegetables are rich in…	Please reduce your intake of caffeine and salt. Low-salt and caffeine-free products are recommended. Olive oil is also said to be good.
Are there any foods that I should not eat?	While the text does not provide an explicit list of foods that should be avoided by patients with atrial fibrillation, it does provide suggestions and guidelines for dietary restrictions. Patients with atrial fibrillation should avoid high sodium foods that could potentially exacerbate hypertension and trigger atrial fibrillation symptoms. The text suggests limiting sodium intake to 2,300 mg per …	I'm sorry, but without the abstracts from the PubMed search, I cannot provide a specific answer to your question about food restrictions related to atrial fibrillation. Please provide the abstracts so I can give a more accurate response.	While it is important for patients with atrial fibrillation to maintain a healthy diet, it is recommended that certain foods and beverages be avoided.1. Caffeine: Large amounts of caffeine can cause symptoms of atrial fibrillation. This includes coffee, energy drinks, and certain teas.2. Alcohol: Excessive alcohol intake can cause atrial fibrillation. It is best to limit or avoid altogether.3. Hi…	Avoid foods high in salt or caffeine.
Are there any restrictions on coffee or other beverages?	While the text does note that it is recommended to limit caffeine consumption for those following a diet aimed at reducing the risk of atrial fibrillation, it does not provide specific details on the restrictions of coffee and other drinks for patients with atrial fibrillation. Therefore, it's suggested to consult with a healthcare professional for personalized advice.	According to the study, there is no evidence that coffee consumption increases the risk of cardiac arrhythmias, including atrial fibrillation. In fact, the study found that each additional cup of habitual coffee consumed was associated with a 3% lower risk of incident arrhythmia. Therefore, based on this study, there are no beverage restrictions regarding coffee for individuals with atrial fibril…	Atrial fibrillation is a type of heart rhythm abnormality that results in a muted and irregular pulse. Some studies have suggested that caffeine may trigger an attack of atrial fibrillation, but this has been disputed by some experts, and research results have been inconsistent. Therefore, the final decision about the consumption of coffee and other caffeinated beverages by patients with atrial f…	Although not prohibited, excessive caffeine intake may trigger arrhythmia, so please refrain from excessive consumption.
I try to drink as much water as possible, but how much is enough?	The document does not provide specific information on how much water a patient with atrial fibrillation should consume.	I'm sorry, but the information provided does not include any specific abstracts or studies related to the question, which asks about the appropriate amount of water intake for someone with atrial fibrillation. Please provide the relevant abstracts so I can give a more accurate answer.	While fluid intake is very important, understanding the proper amount and timing is equally important. In general, the recommended fluid intake for healthy adults is about 3.7 liters for men and 2.7 liters for women. However, this includes fluids from all beverages and food. Patients with atrial fibrillation may require more individualized fluid intake, for example, if they are taking certain med…	Generally, 1 to 1.2 liters is considered an appropriate amount, but this may vary depending on factors such as exercise level, temperature, and sweating. It may also vary depending on heart function and overall health, so please consult your primary care physician.
What lifestyle-related diseases are most associated with atrial fibrillation?	The most commonly associated lifestyle-related diseases with atrial fibrillation include obesity and obstructive sleep apnea (OSA). Research indicates that obesity increases the risk of atrial fibrillation by 1.5-fold, with an increase of 4% in AF risk per 1-unit in BMI above 25 kg/m2. Similarly, obstructive sleep apnea (OSA) is strongly associated with an increased risk of atrial fibrillation. M…	Several lifestyle-related diseases have been associated with atrial fibrillation. Hypertension is one of the major lifestyle-related diseases associated with atrial fibrillation, as shown in the study "Sex Differences in the Association Between Hypertension and Incident Atrial Fibrillation". Metabolic syndrome, which includes conditions like diabetes, obesity, and dyslipidemia, is also associated…	Atrial fibrillation is closely associated with several lifestyle-related diseases. Here are some of them: 1. High blood pressure: High blood pressure is a major factor in atrial fibrillation and adds additional stress to the heart; 2. Diabetes: Diabetics are at increased risk of developing atrial fibrillation. High blood sugar can damage blood vessels and the heart.3. Smoking: smoking: tobacco in…	Hypertension, diabetes, and sleep apnea syndrome are significantly related.
I have atrial fibrillation, should I have vaccinations?	The text does not provide information on whether patients with atrial fibrillation should be vaccinated against atrial fibrillation.	Yes, getting vaccinated is beneficial for patients with atrial fibrillation. According to the study, screening for atrial fibrillation during influenza vaccinations is feasible and well accepted. This provides an opportunity for early detection and management of atrial fibrillation. Furthermore, the study suggests that influenza vaccination reduces the risk of hemorrhagic stroke in patients with …	Yes, while there are no specific guidelines that indicate what vaccinations patients with atrial fibrillation should receive, vaccinations such as seasonal influenza and pneumococcal vaccines are recommended to maintain overall health. In addition, some studies have shown that these vaccines may help prevent cardiovascular disease. In addition, vaccination against the novel coronavirus (COVID-19)…	If there is no heart failure, it may not be considered a risk factor for infection, but necessary vaccinations should be administered. However, vaccinations can sometimes trigger episodes due to inflammatory reactions.
Is there a causal relationship between hypertension, apnea, fatty liver, etc.	Hypertension, sleep apnea and fatty liver diseases have all been associated with an increased risk of atrial fibrillation. The Framingham Heart Study has demonstrated that hypertension is a major risk factor for AF. Likewise, sleep apnea, particularly obstructive sleep apnea (OSA), is strongly associated with AF. This can result in structural and electrical changes in the atria due to obstruction…	The abstracts provided do not specifically discuss a causal relationship between hypertension, sleep apnea, and fatty liver. However, they do highlight the strong associations between obstructive sleep apnea (OSA), hypertension, and atrial fibrillation. These studies suggest that OSA is a common condition in patients with atrial fibrillation and hypertension, and that it may contribute to the inc…	Yes, a causal relationship exists between atrial fibrillation and these diseases - High blood pressure: This is one of the major risk factors for atrial fibrillation. High blood pressure can overload the heart and alter the shape and structure of the atria. This can result in abnormal electrical activity that causes atrial fibrillation. - Apnea: Sleep apnea (OSA) in particular is closely associat…	Hypertension and sleep apnea are significantly related.
I was once treated for sleep apnea. I am supposed to be cured, but is it related to atrial fibrillation?	Obstructive Sleep Apnea (OSA) and atrial fibrillation (AF) have a well-documented association. Patients with OSA may undergo both structural and electrical atrial changes. Even if the patient had been treated for sleep apnea, the structural and electrical changes caused by OSA could have already impacted the atrial functionality, thus contributing to the development, and potentially, recurrence o…	Yes, there is a significant relationship between Obstructive Sleep Apnea (OSA), a type of sleep apnea, and Atrial Fibrillation (AF). Numerous studies have identified OSA as a risk factor for the initiation and progression of AF. The prevalence of OSA among patients with AF is high, ranging from 21% to 74%. The mechanisms through which OSA contributes to AF include abnormalities of gas exchange, a…	Studies have shown that atrial fibrillation and sleep apnea are related to each other Sleep apnea is a temporary cessation of breathing or shallow breathing that may reduce the oxygen supply to the body and heart. This can strain the heart and cause atrial fibrillation. If you have been treated for sleep apnea in the past, it may have contributed to your atrial fibrillation. However, if you do no…	There is a possibility of an impact.
Is it inherited?	There is some evidence to suggest a genetic component to atrial fibrillation (AF). Certain genetic mutations and variations have been linked to the development of AF in some individuals. However, AF is typically a multifactorial condition, meaning it is influenced by a combination of genetic and environmental factors, including age, lifestyle, and other health conditions. Therefore, just because …	Apologies, but your question is in Japanese and it translates to "Is it inherited?". To answer your question, based on the abstracts provided, I cannot provide a specific answer as the abstracts are not included in your question. However, in general, Atrial Fibrillation can have a genetic component and can be inherited in some cases. Please provide the abstracts for a more specific answer.	Atrial fibrillation is a complex disease that is usually caused by a combination of factors. These include age, history of heart disease, lifestyle and health conditions such as high blood pressure, diabetes, sleep apnea, and weight. Heredity is one factor in part, and studies indicate that some people may have a genetic predisposition to developing atrial fibrillation. However, since heredity is…	Generally, it is not a genetic disease, but some genes that increase the risk of atrial fibrillation have been identified.
I have high blood pressure. Is there anything I should pay special attention to?	Patients with atrial fibrillation (AF) can have variations in ventricular filling time, stroke volume, and contractility which may lead to increased beat-to-beat blood pressure (BP) variability. This could affect BP estimation using both the auscultatory and oscillometric methods. Certain studies suggest a target Systolic Blood Pressure (SBP) of 120–129 mmHg may be ideal in the prevention of AF, …	Hypertension can cause acute damage to vital organs such as the heart, brain, kidneys, and aorta. Therefore, in hypertensive emergencies, the choice of medication, target blood pressure, and time frame for lowering blood pressure depend on the type of acute organ damage. Hypertension is also a complex disease involving many risk factors, including genetic and environmental factors, and high blood…	Atrial fibrillation and hypertension each increase the risk of heart disease and stroke. It is very important to manage both at the same time.1. Regular medical checkups: see your doctor regularly to check your blood pressure and atrial fibrillation.2. Weight control: keeping your weight within an appropriate range will help keep your blood pressure down.3. Healthy diet: a low salt and low fat di…	Maintain appropriate blood pressure. Be mindful of your salt intake.
When a family member was suddenly ill, the stress made it hard with heart palpitations. I can't help it.	Stress and emotional upheavals can indeed trigger episodes of atrial fibrillation (AF). It's important for patients with AF to recognize stress as a potential trigger for their palpitations and other AF symptoms. Stress management techniques such as meditation, mindfulness, and physical exercise could be beneficial. Counseling or support groups may also provide help. Control of AF symptoms using …	The research abstract does not specifically address the situation of family illness causing stress and leading to atrial fibrillation. However, it does discuss the relationship between various types of psychosocial stressors and atrial fibrillation in women over 45 years of age. The study found a potential relationship between traumatic life events, which could include a family member's sudden il…	Indeed, patients with atrial fibrillation may experience increased palpitations when stressed. Here are some suggestions: 1. Stress management: First and foremost, it is important to learn how to manage stress. This includes relaxation techniques such as deep breathing, meditation, yoga, and warm baths. Counseling and psychotherapy may also be helpful. 2. Healthy lifestyle: Eating well, getting e…	Stress is not good for you. It can trigger episodes or increase the risk of recurrence. However, since it is difficult to eliminate stress completely, medication or catheter treatment may be recommended if symptoms are bothersome.
I have hay fever and a stuffy nose. Is it related to heart rate?	The provided text does not contain information about a direct connection between heart rate and conditions like hay fever and nasal congestion in patients with atrial fibrillation.	The abstracts provided do not contain any information regarding the relationship between hay fever with nasal congestion and heart rate. Therefore, based on the provided abstracts, it cannot be determined if there is a connection between hay fever with nasal congestion and heart rate.	Atrial fibrillation is a disease that causes arrhythmia due to abnormal electrical activity in the heart. Hay fever is an allergic disease that mainly causes symptoms such as nasal congestion, sneezing, and itchy eyes. Therefore, hay fever is basically unlikely to directly affect heart rate or atrial fibrillation. However, the possibility cannot be ruled out that hay fever symptoms can increase d…	I don't think there is much of a relationship between rhinitis and heart rate. However, if you experience nasal congestion and sleep apnea at night, it may increase the likelihood of episodes or affect your heart rate.
Is sleeping late at night more likely to cause atrial fibrillation?	Observational studies and meta-analysis studies suggest that both significantly short sleep durations (<7h per night) and long sleep durations (>9h per night) are related to atrial fibrillation (AF). Furthermore, the Suita Study demonstrated a 63% increase in AF risk among those with irregular sleep, which could potentially include sleeping late at night. Additional research using the UK Biobank …	Yes, late-night sleep habits, particularly sleep deprivation, can increase the risk of atrial fibrillation. The study found that sleep-disordered breathing, which can be caused by late-night sleep habits, was associated with increased proarrhythmic activity in the atrium, which can lead to atrial fibrillation. This was due to increased CaMKII-dependent phosphorylation of NaV1.5 resulting in dysre…	Risk factors for atrial fibrillation include high blood pressure, sleep apnea, diabetes, obesity, smoking, and alcohol consumption, but no scientific studies have confirmed that specifically sleeping late at night increases the risk of atrial fibrillation. However, a late bedtime may mean a shorter sleep period, and there are reports that short or poor quality sleep increases the risk of cardiova…	Sleep deprivation and irregular sleep cycles can trigger atrial fibrillation.
How much sleep should I get?	Observational studies and meta-analyses suggest that both very short sleep durations (less than 7 hours per night) and long sleep durations (greater than 9 hours per night) are associated with atrial fibrillation. Therefore, based on these studies, an optimal sleep duration for patients with atrial fibrillation would be between 7 to 9 hours per night.	Based on the abstracts, there isn't a specific optimal sleep duration universally agreed upon. However, several studies suggest that both short and long sleep durations may be associated with health risks. For instance, the study found that sleep duration of less than 6 hours per day was significantly associated with an increased risk of coronary heart disease. On the other hand, the association …	The basic sleep duration for patients with atrial fibrillation is similar to that of the general adult population, with 7 to 8 hours per night considered healthy. However, the amount of sleep needed can vary depending on individual physical condition, lifestyle, stress, and other factors. It is not only the length but also the quality of sleep that is important. Adequate rest helps manage atrial …	It is recommended to get about 7 hours of sleep.
I am told that I snore a lot. Is this related to atrial fibrillation?	While there isn't a direct known link between snoring and atrial fibrillation, snoring is more common in people with sleep apnea, and obstructive sleep apnea (OSA) is associated with an increased risk of atrial fibrillation. Therefore, it's possible that heavy snoring in patients with atrial fibrillation could be related to the presence of sleep apnea, which in itself is a risk factor for atrial …	Yes, snoring can be related to atrial fibrillation. Snoring is often a symptom of sleep apnea, a condition where breathing repeatedly stops and starts during sleep. Several studies have found an association between sleep apnea and atrial fibrillation. In the study, it was found that physician-diagnosed sleep apnea, which is often associated with habitual snoring, was associated with a higher risk…	Atrial fibrillation itself does not directly cause snoring, but conversely, snoring and sleep apnea may increase the risk of atrial fibrillation. If snoring is severe, this may be a sign of sleep apnea. Sleep apnea is a condition in which breathing stops temporarily several times during the night. This causes an interruption in oxygen supply and can put a great deal of stress on the heart. When t…	Sleep apnea is a risk factor for atrial fibrillation. Treatment may improve arrhythmia control in cases where treatment is appropriate.
I take a tranquilizer (Depas) every day, how does it affect me?	The document does not provide information on the impact of patients with atrilateral fibrillation taking tranquilisers (Depas) daily.	The question asks about the effects of daily use of the tranquilizer Depas. However, none of the abstracts provided specifically mention Depas or its generic equivalent, Etizolam. Therefore, it is not possible to answer the question based on the provided abstracts.	Depas (etizolam) is a benzodiazepine medication used primarily to relieve anxiety and panic disorders. Atrial fibrillation, on the other hand, is a condition that causes cardiac arrhythmias, leading to abnormal heart rates and rhythms. Although both medical conditions are not considered to be directly related to each other, they may affect some patients because benzodiazepines are known to someti…	Insomnia itself can trigger atrial fibrillation. If medication can help ensure adequate sleep, it may be necessary.
How long should I take the medicine?	The text does not provide specific information on how long patients with atrial fibrillation should take their medication.	I'm sorry, but I can't provide the information you're looking for because the abstracts you mentioned were not included in your request. Please provide the abstracts so I can help you better.	Atrial fibrillation medications are used primarily to control the condition and prevent complications. Therefore, the duration of treatment depends on each patient's specific situation. In general, the use of medications is often necessary as long as the atrial fibrillation condition persists. Even after symptoms improve, the physician may recommend that the patient take the medication on a long-…	If there are no obvious triggers, atrial fibrillation generally does not resolve without catheter treatment. After catheter treatment, oral medication may be discontinued at the discretion of the attending physician three months or more after the procedure.
Is it better to keep medications on hand even after stopping medication?	The text does not provide specific information on whether patients with atrial fibrillation should be on regular medication even after stopping medication.	The abstracts do not provide a clear answer to whether it is better to keep medicines after discontinuing their use. However, several studies highlight potential risks and issues associated with storing medicines at home after they are no longer in use. For example, the study notes that irrational household storage of medicines can lead to wastage and associated harms. The study found that 15% of…	Atrial fibrillation is a disease that requires continuous treatment and can cause sudden attacks or worsening of symptoms. Therefore, it is important to always have the necessary medications on hand, as symptoms may recur even after the patient has stopped the medication. However, since this is not necessarily appropriate for everyone, it is recommended that the patient be available at all times …	If there are no episodes, there is no need to keep medication on hand. If you wish to have medication on hand for emergencies, please consult your attending physician.
Is it safe to use supplements together?	The use of supplements in patients with atrial fibrillation requires careful consideration due to potential interactions with other heart medications. The paper has not specified the effects or safety of using supplements in patients with atrial fibrillation, therefore, it's important to consult a healthcare provider before adding any supplements to your health regime.	The use of dietary supplements in conjunction with other medications can potentially lead to adverse drug-supplement interactions. The risk of such interactions is particularly high in children, as many parents are not fully informed about the potential dangers. Some supplements, such as kava and St. John's Wort, have been identified as having a high potential for adverse interactions, while othe…	Patients with atrial fibrillation should exercise caution when using supplements. In particular, compatibility issues can arise between prescription medications and supplements. For example, vitamin K can affect patients taking anticoagulants because it makes blood more likely to clot. Therefore, it is always important to consult a physician or pharmacist before taking supplements. In addition, a…	There is often no significant impact, but it cannot be ruled out that it may affect medication absorption.
Is it safe to work long hours and other high-stress jobs?	The provided text does not contain specific information on whether patients with atrial fibrillation are able to work long hours or take on high-stress jobs.	Long work hours and high-stress jobs can have a negative impact on heart disease and heart health. Specifically, studies show that people who work 55 hours or more per week have a 1.4-fold increased risk of atrial fibrillation (the most common heart arrhythmia and a risk factor for stroke) compared to those who work the standard 35-40 hours. High-stress work environments can also contribute to he…	Atrial fibrillation is a medical condition that disrupts the heart's rhythm, and stress can exacerbate its symptoms. Stress can increase heart rate and blood pressure, both of which can trigger an attack of atrial fibrillation. However, the effects of stress vary from person to person and are also influenced by the degree of their atrial fibrillation, other health conditions, and lifestyle. There…	It is not prohibited, but it is not an ideal environment.
Is it safe to work?	The provided text does not include specific information on whether patients with atrial fibrillation can work.	Based on the abstract, individuals with atrial fibrillation (AF) and other cardiac arrhythmias (CA) can still work. However, it's important to note that the study found that these conditions can place a significant burden on employers in terms of cost, absence, and productivity. Employees with AF and CA had significantly more sick leave and short-term disability absence days than those without th…	Yes, most patients with atrial fibrillation can continue to work. However, the situation depends largely on the individual's medical condition, the nature of the job, and the physical demands of the job. If you have a job that requires physically heavy work or very high stress levels, it is very important to discuss this with your physician, as this can exacerbate the symptoms of atrial fibrillat…	It is generally acceptable as long as the work does not involve excessive physical exertion.
I haven't been in the sauna, but I'm not sure if a long bath is a good idea.	The provided text does not contain any information regarding the effects or implications of patients with atrial fibrillation taking saunas or long baths. Therefore, it is not possible to answer this question based on the related text.	I'm sorry, but I can't provide the information you're looking for because you didn't provide any abstracts from your PubMed search. Please provide the abstracts so I can help answer your question.	Patients with atrial fibrillation should be especially careful when taking long baths or using saunas. Excessive heat can increase the heart rate and exacerbate atrial fibrillation symptoms. Long baths can also cause dehydration, which can lead to thickening of the blood and reduced blood flow. This too can exacerbate atrial fibrillation. Patients with atrial fibrillation are generally advised to…	Dehydration can trigger arrhythmia. Ensure adequate fluid intake.
Can I take a bath when I have an irregular heartbeat?	The document does not provide information on whether patients with atrial fibrillation can take a bath when they are arrhythmic.	Based on the abstracts provided, there is no direct information available regarding the safety of bathing during episodes of arrhythmia, including atrial fibrillation. The studies focus on various treatments and interventions for atrial fibrillation and other arrhythmias, but none of them discuss the safety of bathing during these conditions. Therefore, it is not possible to answer the question b…	For patients with atrial fibrillation, it depends on the symptoms and physical condition of the patient that day. However, warming up the body may increase the heart rate. This can cause arrhythmia, so when arrhythmia is felt or when you are not feeling well, you should avoid strenuous exercise, saunas, hot springs, prolonged baths, and other activities that may put stress on the body and heart. …	Bathing is permissible, but dehydration or vasodilation may increase the risk of dizziness or palpitations. A bath of 10 minutes or less is recommended.
I hear that showering in the morning is hard on the heart, should I stop (especially in winter)?	The document does not provide information on the effect of morning showers on patients with atrial fibrillation.	The research studies do not provide a definitive answer to whether one should stop taking morning showers due to potential strain on the heart, especially in winter. However, they do provide some insights. According to study, repeated cold showers can help habituate the body to the initial responses to cold water immersion. The study found that repeated showering in water at 10 degrees C reduced …	Depending on the condition of atrial fibrillation, showers that are too hot or too cold generally can be hard on the heart. This is especially true during the winter months. The heart is responsible for sending out signals to regulate its own temperature, and extreme temperature changes can affect this process. Cold water can reduce blood flow to the heart, while hot water can increase the heart …	Sudden changes in temperature may cause an increase in blood pressure and put a strain on the heart.
Is there anything to keep in mind about the temperature of the bath water?	The provided text does not give information on whether patients with atrial fibrillation need to be aware of the temperature of the bath water.	I'm sorry, but without the provided abstracts, I cannot provide a valid answer to your question. Please provide the abstracts for me to analyze and summarize.	Patients with atrial fibrillation generally need to be careful about the temperature of their baths. In particular, hot water can put a strain on the heart and worsen symptoms of atrial fibrillation. The following precautions should be taken: 1. Hot water: Hot water causes blood vessels to dilate and blood pressure to fall. It also increases the heart rate, which puts more strain on the heart. Th…	A temperature of 41°C or below is recommended.
The causes are said to be aging, heredity, stress, etc., but was there any way to prevent it?	Preventing atrial fibrillation can involve a combination of lifestyle changes, focusing on your diet and exercise, and managing other health conditions. Adhering to a healthy diet, specifically the Mediterranean diet with extra virgin olive oil has been known to significantly reduce the risk of atrial fibrillation. This diet includes greater than average consumption of fruits, vegetables, grains,…	While aging, genetics, and stress are indeed factors that can contribute to atrial fibrillation, the abstracts suggest that there are several modifiable risk factors that can be addressed to prevent the condition. Obesity, physical inactivity, sleep apnea, diabetes mellitus, hypertension, and other lifestyle-related factors are mentioned as drivers of atrial fibrillation that can potentially be r…	Atrial fibrillation (AF) is a condition that disrupts the heart's rhythm and involves multiple factors, including aging, genetics, and lifestyle. While it may be difficult to prevent completely, there are ways to decrease your risk. The following points may help:1. **Healthy lifestyle**: - **Diet**: Eat a well-balanced diet, especially rich in fruits, vegetables, whole grains, and low-fat dairy p…	If you do not have other risk factors, it may be difficult to prevent it.
Seizures can occur without doing anything. Are there any triggers, etc.	The document does not provide specific information on whether patients with atrial fibrillation can have attacks without any triggers.	Yes, seizures can occur without any apparent cause, but there are also many potential triggers for seizures. According to the studies, stress is one of the most common triggers reported by patients. Other common triggers include lack of sleep, fatigue, and certain aspects of the menstrual cycle. Some patients have also reported seizures being triggered by specific external stimuli such as flashin…	Atrial fibrillation (AF) is a condition in which the heart beats irregularly, and the triggers for these attacks can vary. There may be a specific trigger, but it does not necessarily cause the attack. Some common triggers include: 1. **Physical and emotional stress**: Stress, anxiety, and physical illness can cause AF; 2. **Exercise**: Excessive or strenuous exercise can trigger an attack; 3. **…	Disruption of the autonomic nervous system can increase the likelihood of episodes. Episodes may be triggered by changes in the autonomic nervous system, such as in the morning or evening, or after drinking alcohol. In rare cases, stimulation of the esophagus by food may also be a trigger. Irregular sleep patterns and smoking may also be triggers.
What are the drawbacks of prolonged seizures?	Prolonged attacks of atrial fibrillation (AF) can lead to adverse effects such as increased risk of stroke, heart failure, and other heart-related complications. Over time, AF can weaken the heart, reducing its ability to pump blood effectively. AF may also cause symptoms such as palpitations, shortness of breath, and fatigue which can interrupt day-to-day activities and lower quality of life.	The disadvantages of prolonged seizures include potential brain damage, increased morbidity and mortality, and post-seizure complications. According to, prolonged seizures can lead to brain damage regardless of whether they are generalized or focal in onset. The damage is secondary to excessive excitability, with seizures causing massive depolarization of neurons leading to excessive glutamate re…	Atrial fibrillation (AF) is a heart rhythm disorder characterized by irregular and fast heartbeats that can last a long time without proper treatment. Disadvantages of prolonged attacks include: 1. **Increased risk of clot formation and stroke**: Persistent AF can cause blood flow to become blocked in the atria, leading to the formation of blood clots. If this clot travels through the bloodstream…	The longer atrial fibrillation persists, the more likely it is that atrial degeneration will occur, potentially increasing the likelihood and duration of episodes. If atrial degeneration progresses too far, antiarrhythmic medications may become less effective, and the risk of recurrence after catheter treatment may increase.
Wouldn't pungent, spicy food also be bad for you?	The provided text does not contain specific information about whether stimulating and spicy foods are bad for patients with atrial fibrillation.	I'm sorry, but without the abstracts from the PubMed search, I cannot provide an answer to your question about the impact of spicy food on atrial fibrillation. Please provide the abstracts so I can help you.	With respect to patients with atrial fibrillation (AF), food choices are another important management factor. Dietary management of AF and other cardiac conditions typically takes the following points into consideration: 1. **Salt restriction**: A high-salt diet can lead to hypertension, and hypertension increases the risk of AF. 2. **Stimulant management**: Stimulants such as coffee and alcohol …	While extremely spicy foods may stimulate the autonomic nervous system and potentially trigger episodes, they do not need to be strictly avoided. If episodes occur every time spicy foods are consumed, it may be advisable to avoid them.
Would it be difficult to detect it since the physical exam did not say anything about it?	The text does not provide information about the difficulties of detecting patients with atrial fibrillation during a physical examination.	Without the abstracts provided, it is impossible to answer the question. Please provide the relevant abstracts.	Atrial fibrillation (AF) may not be detected immediately during standard health checkups or comprehensive medical examinations if it does not occur for a certain period of time or if symptoms are mild. Atrial fibrillation is a type of arrhythmia, a condition in which the heartbeat becomes irregular. Therefore, if episodes occur irregularly for short periods of time, they may not be detected by a …	Predicting episodes before they occur is challenging, but research is ongoing to predict the onset of atrial fibrillation from a normal electrocardiogram.
Is there any other reason why there is not much change after I start taking the medication?	The text does not provide information on why there may be little change in patients with atrial fibrillation when they start taking treatment drugs.	Yes, there could be other factors contributing to the lack of improvement even after starting medication. According to the studies, conditions such as type 2 diabetes, obesity, metabolic syndrome, insulin resistance, obstructive sleep apnea, and hypertension can all contribute to the development and persistence of atrial fibrillation. Therefore, even if a patient is taking medication specifically…	There are several approaches to treating atrial fibrillation (AF), but if symptoms do not improve even after starting medication, the following causes may be considered: 1. **Inappropriate medication selection or dosage**: - If the appropriate medication has not been selected or the dosage is insufficient, the medication may not be effective. Adjustments to the type or dosage of medication may be…	There are different types of oral medications for atrial fibrillation, and those for stroke prevention may have limited efficacy. Anti-arrhythmic medications vary in effectiveness among individuals. If medication is ineffective, the recommendation for catheter-based treatment may increase.
Can someone be cured without treatment?	The provided text does not contain information on whether some patients with atrial fibrillation can be cured without treatment.	Yes, there are cases where conditions can resolve spontaneously without treatment. The study describes a case where central sleep apnea (CSA), which emerged as a result of using a mandibular advancement device (MAD) for obstructive sleep apnea (OSA), resolved spontaneously in a patient who refused positive airway pressure (PAP).	Atrial fibrillation (AF) may temporarily improve, but usually requires treatment.However, the necessity of treatment varies depending on the severity and frequency of symptoms, as well as the patient's overall health condition. The following are general guidelines, but please consult your primary care physician for individual cases. ### Reasons for treatment: 1. **Risk reduction**: Untreated atri…	In cases of initial atrial fibrillation, episodes may not occur for some time afterward, but in general, the underlying condition that causes episodes is present, so complete cure is unlikely. Without treatment such as catheterization, the condition will not resolve, but there may be situations where medication or regular follow-up visits are not necessary.
I've always exercised with no heart problems, so if there are any precautions I can take to prevent a recurrence in the future.	In the context of future recurrence prevention in patients with atrifibrillation who originally had no heart problems and exercised, several studies suggest consistent benefits of comprehensive cardiac rehabilitation and maintaining an active lifestyle. For instance, comprehensive cardiac rehabilitation programs that include an exercise program of moderate-to-vigorous intensity have been shown to…	Based on the abstracts, the key points to prevent recurrence of atrial fibrillation (AF) in individuals who are already physically active and have no pre-existing heart conditions include: 1. Maintain a healthy lifestyle: The abstract emphasizes the importance of promoting a healthy lifestyle throughout life as the most effective way to prevent cardiovascular diseases including AF. This includes …	Atrial fibrillation (AF) is a condition in which the heartbeat becomes irregular. Even if AF is detected, symptoms can be prevented from recurring with proper management and maintenance of lifestyle habits. Please refer to the following specific precautions: 1. **Adherence to medication**: - If medication for AF has been prescribed, take it strictly as directed. Anticoagulants and antiarrhythmic …	Improving lifestyle factors such as hypertension, diabetes, sleep apnea syndrome, smoking, and alcohol consumption may help prevent recurrence.

## Sheet: title ＆ legend
Supplementary title	Supplementary table 1: 66 questions with responses from three GPT models and one electrophysiologist
Legends	Responses to 66 clinical questions obtained from three GPT models and one electrophysiologist, summarized in an Excel spreadsheet. Each row corresponds to one clinical question, and the responses are presented in separate columns as described.
